# Supplementary material for: Automated and controlled mechanical stimulation and functional imaging in vivo in C. elegans
Source: Lab Chip. 2017 Jun 13;17(15):2609–18. doi: 10.1039/c7lc00465f (PMC5575793; doi:10.1039/c7lc00465f)
Supplement: Supplementary file 2 [file LC-017-C7LC00465F-s002.zip]

Archive with 4 entries (4 files):
- Movie_1._Cho_et_al._AVM.avi
- Movie_2._Cho_et_al_PLM.avi
- Movie_3._Cho_et_al._AVM2.avi
- Movie_4._Cho_et_al._PVD.avi
